# Supplementary material for: Microbiome Changes after Type 2 Diabetes Treatment: A Systematic Review
Source: Medicina (Kaunas). 2021 Oct 11;57(10):1084. doi: 10.3390/medicina57101084 (PMC8540512; doi:10.3390/medicina57101084)
Supplement: Supplementary file 1 [file medicina-57-01084-s001.zip]

Archive with 9 entries (8 files):
- medicina-1366386-supplementary/
- medicina-1366386-supplementary/S1_table.pdf
- medicina-1366386-supplementary/S2_table.pdf
- medicina-1366386-supplementary/S3_table.pdf
- medicina-1366386-supplementary/S4_table.pdf
- medicina-1366386-supplementary/S5_table.pdf
- medicina-1366386-supplementary/S6_table.pdf
- medicina-1366386-supplementary/S7_PRISMA_checklist.pdf
- medicina-1366386-supplementary/S8_Supplementary_material.pdf
